# Supplementary material for: Pediatric Dentists’ Practice Patterns in the Screening, Diagnosis, and Management of Temporomandibular Disorders
Source: Children (Basel). 2024 Sep 26;11(10):1168. doi: 10.3390/children11101168 (PMC11505712; doi:10.3390/children11101168)
Supplement: Supplementary file 1 [file children-11-01168-s001.zip]

Archive with 1 entries (1 files):
- children-3227076-supplementary.pdf
